# Supplementary material for: Effect of the Enrichment in c-Kit Stem Cell Potential of Foetal Human Amniotic Fluid Cells: Characterization from Single Cell Analysis to the Secretome Content
Source: Biomedicines. 2023 Feb 2;11(2):430. doi: 10.3390/biomedicines11020430 (PMC9953071; doi:10.3390/biomedicines11020430)
Supplement: Supplementary file 1 [file biomedicines-11-00430-s001.zip]

Archive with 1 entries (1 files):
- biomedicines-2154229-supplementary.pdf
